# Supplementary material for: Discovery of a Series of Macrocycles as Potent Inhibitors of Leishmania Infantum
Source: J Med Chem. 2024 Oct 8;67(20):18170–93. doi: 10.1021/acs.jmedchem.4c01370 (PMC11513892; doi:10.1021/acs.jmedchem.4c01370)
Supplement: Supplementary file 2 — jm4c01370_si_002.csv [file jm4c01370_si_002.csv]

Compound	SMILES	EC50 T.b. brucei Squib 427 (µM)	SD	EC50 T.b. rhodesiense STIB 900 (µM)	SD	EC50 T. cruzi Tulahuen C4 (LacZ) (µM)	SD	EC50 L. infantum MHOM/MA(BE)/67 (µM)	SD	MRC-5 cells Human Lung Fibroblast Cells (µM)	SD	PMM Primary Mouse Macrophages (inf-LMPH) (µM)	SD	MDCK MDR1 - pH 7.4 Papp A to B (10-6 cm/s)	MDCK MDR1 - pH 7.4 Papp B to A (10-6 cm/s)	MDCK MDR1 - pH 7.4 Efflux Ratio	Kinetic solubility (µg/mL)	LogD pH 7.4	CLint in vitro Mouse Microsomes (µL/min/mg)	t(1/2) min	CLint in vitro Human Microsomes µL/min/mg	t(1/2) min
1	O=C(C1=CC=C(C=C1)OC2=CC=C(C[C@@H]3NC(OC(C)(C)C)=O)C=C2)CNC([C@H](CC4=CC=CC=C4)NC3=O)=O	6,1	2,0	6,0	1,4	14,6	4,7	32,8	0,4	>64	0,0	48,0	16,0	5,0	21,4	4,3	24,0	4,0	>577.5	<3	497,0	3,5
2	O=C(C1=CC(NC(C)=O)=C(C=C1)OC2=CC=C(C[C@@H]3NC(OC(C)(C)C)=O)C=C2)CNC([C@H](CC4=CC=CC=C4)NC3=O)=O	37,0	24,0	29,0	26,0	41,0	26,0	31,0	19,0	50,5	17,9	>64	0,0	0,7	13,3	19,3	101,4	3,2	257,0	6,0	284,7	6,1
3	O=C(C1=CC(NC(C2=NC=CC=C2)=O)=C(C=C1)OC3=CC=C(C[C@@H]4NC(OC(C)(C)C)=O)C=C3)CNC([C@H](CC5=CC=CC=C5)NC4=O)=O	15,1	10,4	9,1	4,6	20,0	18,0	1,8	1,9	57,6	12,2	>64	0,0	3,5	22,2	6,4	1,0	4,9	>577.5	<3	>577.5	<3
4	O=C(CNC([C@H](CC1=CC=CC=C1)NC([C@H](NC(OC(C)(C)C)=O)CC2=CC=C(OC)C=C2)=O)=O)C3=CC=CC(NC(C4=CC=CC=N4)=O)=C3	32,7	0,2	6,1	0,9	>64	0,0	38,0	26,0	>64	0,0	>64	0,0	0,0	2,4	0,0	4,9	4,7	>577.5	<3	>577.5	<3
5	O=C(C1=CC(NC(C2=NC=CC=C2)=O)=C(C=C1)OC3=CC=C(CC[C@@H]4NC(OC(C)(C)C)=O)C=C3)CNC([C@H](CC5=CC=CC=C5)NC4=O)=O	7,4	3,0	5,6	2,4	18,0	14,1	16,6	14,1	>64	0,0	>64	0,0	1,3	17,3	13,2	1,8	4,8	>577.5	<3	>577.5	<3
6	O=C([C@H](CC1=CC=CC=C1)NC2=O)NCCC3=CC(NC(C4=NC=CC=C4)=O)=C(C=C3)OC5=CC=C(C[C@@H]2NC(OC(C)(C)C)=O)C=C5	11,8	10,7	6,3	2,4	18,8	10,7	12,3	5,9	45,8	16,4	16,0	11,3	9,5	79,9	8,4	3,8	5,1	>577.5	<3
7	C[C@@H](C(NCC(C1=CC(NC(C2=NC=CC=C2)=O)=C(C=C1)OC3=CC=C(C[C@@H]4NC(OC(C)(C)C)=O)C=C3)=O)=O)NC4=O	49,0	15,0	9,7	1,4	35,5	5,6	15,5	4,7	>64	0,0	>64	0,0	1,4	39,3	28,3	73,7	3,5	296,7	5,8
8	O=C(C1=CC(NC(C2=NC=CC=C2)=O)=C(C=C1)OC3=CC=C(C[C@@H]4NC(OC(C)(C)C)=O)C=C3)CNC([C@@H](CC5=CC=CC=C5)NC4=O)=O	8,1	0,1	6,4	0,1	6,1	2,1	8,2	0,1	>64	0,0	>64	0,0	2,9	22,3	7,6	1,9	4,8	>577.5	<3
9	O=C(C1=CC(NC(C2=NC=CC=C2)=O)=C(C=C1)OC3=CC=C(C[C@@H]4NC(OC(C)(C)C)=O)C=C3)CNC([C@H](C5=CC=CC=C5)NC4=O)=O	7,7	0,0	1,9	0,0	18,9	11,0	6,6	1,5	>64	0,0	>64	0,0	0,4	4,2	9,9	10,3	4,4	205,8	8,4	196,6	8,8
10	O=C(C1=CC(NC(C2=NC=CC=C2)=O)=C(C=C1)OC3=CC=C(C[C@@H]4NC(OC(C)(C)C)=O)C=C3)CNC([C@H](CC(C)C)NC4=O)=O	8,5	0,8	2,1	0,4	50,0	15,0	2,1	0,5	>64	0,0	>64	0,0	2,2	6,8	3,1	4,8	4,8	>577.5	<3	361,4	4,8
11	O=C(C1=CC(NC(C2=NC=CC=C2)=O)=C(C=C1)OC3=CC=C(C[C@@H]4NC(C)=O)C=C3)CNC([C@H](CC5=CC=CC=C5)NC4=O)=O	26,8	10,6	23,6	10,2	33,0	7,9	37,5	7,8	>64	0,0	>64	0,0	1,1	17,8	15,7	58,3	3,2	134,3	12,9
12	O=C(C1=CC(NC(C2=NC=CC=C2)=O)=C(C=C1)OC3=CC=C(C[C@@H]4NC(C(C)(C)C)=O)C=C3)CNC([C@H](CC5=CC=CC=C5)NC4=O)=O	30,4	1,4	21,3	12,5	>64	0,0	7,1	0,9	>64	0,0	>64	0,0	1,5	31,8	20,8	10,3	4,4	>577.5	<3
Miltefosine								6,1	1,4
